# Supplementary material for: Coenzyme Q deficiency may predispose to sudden unexplained death via an increased risk of cardiac arrhythmia
Source: Int J Legal Med. 2024 Jun 7;138(6):2239–48. doi: 10.1007/s00414-024-03265-5 (PMC11490525; doi:10.1007/s00414-024-03265-5)
Supplement: Supplementary file 3 — Supplementary Material 3 [file 414_2024_3265_MOESM3_ESM.xlsx]

## Sheet: Table S1
Table S1. Human CoQ10 deficiency-related genes and their constraint metrics (Geneset B).
	Gene symbol [21]	a Transcript	b Z score (missense) [22]	c LOEUF [22]
Primary CoQ10 deficiency	PPTC7	ENST00000354300	2.8884	0.359
	ADCK5	ENST00000308860	2.1802	0.588
	PDSS1	ENST00000376215	1.3191	0.928
	COQ10B	ENST00000263960	1.003	0.623
	ADCK2	ENST00000072869	0.91922	0.92
	FDXR	ENST00000442102	0.90608	0.818
	COQ8B (ADCK4)	ENST00000324464	0.8896	1.108
	COQ6	ENST00000334571	0.61796	1.328
	COQ10A	ENST00000308197	0.54985	1.126
	FDX1	ENST00000260270	0.45	1.36
	FDX2 (FDX1L)	ENST00000393708	0.52898	1.413
	PDSS2*	ENST00000369037	0.47425	1.133
	COQ4	ENST00000300452	0.364	1.581
	COQ2	ENST00000311469	-0.028437	0.887
	COQ3	ENST00000254759	-0.074906	1.344
	COQ9	ENST00000262507	-0.21628	1.011
	ADCK1	ENST00000238561	-0.30477	1.283
	COQ5	ENST00000288532	-0.36276	0.951
	COQ7	ENST00000321998	-0.46251	1.491
	COQ8A (ADCK3)	ENST00000366779	-0.872	1.007
Secondary CoQ10 deficiency	SCN2A	ENST00000357398	6.4584	0.127
	BRAF**	ENST00000288602	3.7208	0.209
	HTT	ENST00000355072	2.7799	0.176
	BCS1L	ENST00000431802	1.6158	1.237
	NPC1	ENST00000269228	1.0917	0.486
	SUCLA2	ENST00000378654	1.0215	0.627
	MVK	ENST00000228510	0.94087	0.545
	TBC1D24	ENST00000293970	0.75665	1.123
	FBXL4	ENST00000369244	0.55467	0.918
	ETFB**	ENST00000354232	0.42266	0.825
	ETFDH**	ENST00000511912	0.39306	1.044
	ANO10	ENST00000292246	0.31716	1.129
	FXN*	ENST00000377270	0.28402	0.723
	EARS2	ENST00000449606	0.10769	1.021
	ACADVL**	ENST00000543245	-0.20979	1.05
	SUCLG1	ENST00000393868	-0.21721	0.876
	APTX	ENST00000379813	-0.36689	1.3
	DHCR7	ENST00000355527	-0.45173	1.349
	PAH	ENST00000553106	-0.64755	1.502
	POLG	ENST00000268124	-0.74177	0.555
	NDUFS4	ENST00000296684	-0.84243	1.157
	CFTR	ENST00000003084	-3.1397	1.307
	MT-TL1*	NA
	MT-TK	NA
a, Constraint metrics based on Ensembl canonical transcript; b, Higher Z scores indicate that the transcript is more intolerant of variation;
c, Lower LOEUF (loss-of-function observed/expected upper bound fraction) values suggest the genes are under stronger selection for loss-of-function variats than those with higher values;
NA, Constraint is not available for mitochondrial genes.
Genes marked with a single-asterisk were previously analyzed in our SUD study [20], while genes marked with a double-asterisk were previously analyzed in both the SUD and the SIDS study [21].

## Sheet: Table S2
Table S2. Rare P/LP and VUS variants in human CoQ deficiency-related genes identified in the SUD cohort.
Case ID	gNomen	rsID	a MAF	Coverage	Gene	Location	b HAF	ClinVar interpretation	c ACMG/AMP cassification (Varsome v.10.1 criteria)
SUDS001	NG_009378.1:g.70840G>C	rs765962850	1.2e-05	37	HTT	exon	0.49	NA	Uncertain Significance (PM2, PP3, BP1)
SUDS005	Chr12(GRCh37):g.120954487T>C	rs756080690	4e-06	156	COQ5	exon	0.49	NA	Uncertain Significance (PM2, BP4)
SUDS005	Chr14(GRCh37):g.74429767C>T	rs539204918	7.9e-05	128	COQ6	3'UTR	0.41	NA	Uncertain Significance (PM2, BP4)
SUDS005	Chr12(GRCh37):g.103288585T>C	rs528078207	0.000113	155	PAH	exon	0.49	Uncertain significance	Uncertain Significance (PM1, PM2, PP2, BP4)
SUDS023	Chr14(GRCh37):g.78365543A>G	rs374396734	4e-05	88	ADCK1	exon	0.48	NA	Uncertain Significance (PM2)
SUDS027	Chr1(GRCh37):g.227174214G>A	rs202058665	2.4e-05	222	COQ8A	exon	0.43	Uncertain significance	Uncertain Significance (PM2, PP2, BP4)
SUDS030	Chr2(GRCh37):g.166246622G>C	rs958546362	3.2e-05	111	SCN2A	3'UTR	0.47	NA	Uncertain Significance (PM2, BP4)
SUDS037	Chr7(GRCh37):g.117171037G>A	rs201958172	0.000138	25	CFTR	exon	0.44	Conflicting interpretations of pathogenicity​	Likely Pathogenic (PM1, PM2, PP2, PP3, PP5)
SUDS039	Chr7(GRCh37):g.140421463G>A	rs1162188659	3e-05	52	BRAF	3'UTR	0.44	NA	Uncertain Significance (PM2, BP4)
SUDS042	NG_009378.1:g.142986C>T	rs757177988	8e-06	85	HTT	exon	0.49	NA	Uncertain Significance (PM2, PP3, BP1)
SUDS045	Chr7(GRCh37):g.117267592G>T	rs1800120	0.000702	82	CFTR	exon	0.46	Conflicting interpretations of pathogenicity	Uncertain Significance (PM2, PP2, PP3, BP6)
SUDS047	Chr17(GRCh37):g.72869071G>A	rs374429306	9.4e-05	21	FDXR	5'UTR	0.43	NA	Uncertain Significance (PM2, BP4)
SUDS049	Chr4(GRCh37):g.84200190T>C	rs755053663	2.2e-05	75	COQ2	exon	0.48	NA	Uncertain Significance (PM2, PP2, PP3)
SUDS056	Chr12(GRCh37):g.103248932C>T	rs62516152	0.000499	98	PAH	exon	0.45	Likely pathogenic​	Pathogenic (PP5, PM1, PM2, PM5, PP2, BP4)
SUDS059	Chr18(GRCh37):g.21121386C>T	rs146874573	0.000202	95	NPC1	exon	0.4	Conflicting interpretations of pathogenicity​	Uncertain Significance (PM1, PM2, PP2, BP4)
SUDS066	NG_009378.1:g.171205C>T	rs528208553	9.6e-05	161	HTT	3'UTR	0.41	NA	Uncertain Significance (PM2, BP4)
SUDS077	NG_009378.1:g.173503G>A	rs946700749	0.000191	193	HTT	3'UTR	0.48	NA	Uncertain Significance (PM2, BP4)
SUDS084	Chr17(GRCh37):g.72860171G>A	rs754660776	2.5e-05	148	FDXR	exon	0.49	NA	Uncertain Significance (PM2, PP2, BP4)
SUDS112	Chr7(GRCh37):g.117307052G>A	rs148783445	0.000376	75	CFTR	exon	0.48	Conflicting interpretations of pathogenicity​	Likely Pathogenic (PM1, PM2, PP2, PP3)
a MAF, minor allele frequency according to the gnomAD database;
b HAF, heterozygous allele frequency;
c Color description for criteria met: red = evidence of pathogenic, green = evidence of benign.

## Sheet: Table S3
Table S3. Demographic characteristics of the 17 SUD cases harboring rare variants with likely functional effects.
Case	a Gender	Age (years)	Ethnicity	b BMI	Heart weight (gr)	c Enlarged heart weights [20]	Symptoms prior to death	Event at death	Post-mortem toxicology	d Medical history	Family history of SD	e Presumed cause of death	Rare P/LP or VUS variants identified within Geneset B
SUDS001	M	38	European	22.2222	430	0.27	Drunken	Sleeping	Alcohol (1.93‰)	No	No	Acute heart failure	HTT: rs765962850
SUDS005	M	24	Chinese	21.0616	360	Normal	Dyspnoea	Sleeping	Negative	Head pain	NA	Arrhythmia	PAH: rs528078207
													COQ6: rs539204918
													COQ5: rs756080690
SUDS023	M	26	African	28.3675	460	0.33	n.s.	Sleeping	Alcohol (1.63‰)	No	NA	Arrhythmia	ADCK1: rs374396734
SUDS027	M	34	European	31.5065	430	0.22	Dyspnoea	Sleeping	Negative	Hypertension	No	Acute heart failure	COQ8A: rs202058665
SUDS030	F	34	European	18.726	320	Normal	Stomach pain, vomiting	At rest	Antihyperacidity drugs	No	NA	Acute heart failure	SCN2A: rs958546362
SUDS037	M	20	European	17.5064	260	Normal	n.s.	Sleeping	Cannabis, amphetamine	Asthma, epilepsy, spherocytosis	NA	Arrhythmia, SUDEP	CFTR: rs201958172
SUDS039	M	33	European	35.4938	770	1.27	n.s.	Working (forester)	Negative	NA	NA	Acute heart failure	BRAF: rs1162188659
SUDS042	M	51	European	34.1598	430	0.38	n.s.	Working /physical exercise	Negative	NA	NA	Acute heart failure	HTT: rs757177988
SUDS045	F	50	European	23.4586	300	Normal	n.s.	Walking	Negative	No	No	Acute heart failure	CFTR: rs1800120
SUDS047	F	33	European	22.913	340	Normal	n.s.	At rest	Negative	NA	NA	Arrhythmia	FDXR: rs374429306
SUDS049	M	22	European	23.5102	300	Normal	n.s.	Sleeping	Negative	No	SD of mother at age 36	Arrhythmia	COQ2: rs755053663
SUDS056	M	24	European	22.546	430	0.22	n.s.	At rest	Negative	Wolff-Parkinson-White syndrome	No	Arrhythmia	PAH: rs62516152
SUDS059	M	21	European	21.6296	360	n.s.	None	Bathing	Antiepileptic drugs	Epilepsy	NA	drowned due to epileptic seizure	NPC1: rs146874573
SUDS066	F	8	European	NA	142	n.s.	fever and cold	Resting	Negative	Marfan-syndrome	No	SUDEP	HTT: rs528208553
SUDS077	F	28	European	19.8413	250	Normal	n.s.	Resting	Negative	NA	No	SUDEP	HTT: rs946700749
SUDS084	M	7	European	NA	135	n.s.	None	Playing football	Negative	No	No	Acute heart failure	FDXR: rs754660776
SUDS112	F	33	European	29.34	290	normal	Strong head pain	Resting	NA	No	NA	Acute heart failure	CFTR: rs148783445
a F, female; M, male;
b BMI, body mass index;
c n.s., not specified;
d NA, not available;
e SUDEP, sudden unexplained death in epilepsy.

## Sheet: Table S4
Table S4. Rare P/LP and VUS variants in human CoQ deficiency-related genes identified in the SIDS cohort.
Case ID	gNomen	rsID	a MAF	Coverage	Gene	Location	b HAF	ClinVar interpretation	c ACMG/AMP cassification (Varsome v.10.1 criteria)
SIDS001	NG_009378.1:g.87464A>G	rs756082346	0.00016	77	HTT	exon	0.45	Uncertain significance​	Uncertain Significance (PM2, BP4)
SIDS002	Chr19(GRCh37):g.10421057C>T	rs897162037	0.000191	61	FDX2	3'UTR	0.46	NA	Uncertain Significance (PM2, BP4)
SIDS003	Chr5(GRCh37):g.52942163A>G	rs147734327	5.7e-05	147	NDUFS4	exon	0.42	NA	Uncertain Significance (PM2)
SIDS004	NG_009378.1:g.172499A>G	rs564105368	0.000573	28	HTT	3'UTR	0.5	NA	Uncertain Significance (PM2, BP4)
SIDS006	Chr12(GRCh37):g.120941533G>A	rs765380362	4e-06	251	COQ5	3'UTR	0.5	NA	Uncertain Significance (PM2, BP4)
SIDS007	NG_009378.1:g.172702C>T	rs547000450	0.000573	38	HTT	3'UTR	0.37	NA	Uncertain Significance (PM2, BP4)
SIDS009	Chr17(GRCh37):g.7128342C>T	rs151254520	0.00035	123	ACADVL	exon	0.32	Conflicting interpretations of pathogenicity	Uncertain Significance (PM2, PP2, PP3)
SIDS016	Chr3(GRCh37):g.43474174C>T	rs138000380	0.000379	55	ANO10	exon	0.44	Uncertain significance​	Uncertain Significance (PM2, PP3)
SIDS019	NG_009378.1:g.170569G>T	rs1416038538	3.2e-05	24	HTT	3'UTR	0.38	NA	Uncertain Significance (PM2, BP4)
SIDS022	Chr12(GRCh37):g.110974355C>T	rs559883113	9.6e-05	45	PPTC7	3'UTR	0.31	NA	Uncertain Significance (PM2, BP4)
SIDS023	NG_009378.1:g.90656C>T	rs779780620	4.4e-05	68	HTT	exon	0.41	Uncertain significance​	Uncertain Significance (PM2, PP3, BP1)
SIDS023	Chr12(GRCh37):g.110973073T>C	rs755316894	6.4e-05	35	PPTC7	3'UTR	0.4	NA	Uncertain Significance (PM2, BP4)
SIDS027	Chr3(GRCh37):g.43408070C>T	rs553460832	0.000127	28	ANO10	3'UTR	0.43	NA	Uncertain Significance (PM2, BP4)
SIDS029	Chr3(GRCh37):g.43408316C>T	rs560234921	0.00035	30	ANO10	3'UTR	0.33	Uncertain significance​	Uncertain Significance (PM2, BP4)
SIDS029	Chr7(GRCh37):g.117267592G>T	rs1800120	0.000702	35	CFTR	exon	0.49	Conflicting interpretations of pathogenicity	Uncertain Significance (PM2, PP2, PP3, BP6)
SIDS030	Chr7(GRCh37):g.117232470C>T	rs140455771	0.000284	39	CFTR	exon	0.44	Conflicting interpretations of pathogenicity	Likely Pathogenic (PM1, PM2, PP2, PP3)
SIDS032	Chr18(GRCh37):g.21119397C>T	rs1428599096	8e-06	130	NPC1	exon	0.49	Conflicting interpretations of pathogenicity	Likely Pathogenic (PM1, PM2, PP2, PP3, PP5)
SIDS032	NG_009378.1:g.90656C>T	rs779780620	4.4e-05	156	HTT	exon	0.46	Uncertain significance​	Uncertain Significance (PM2, PP3, BP1)
SIDS044	Chr4(GRCh37):g.159603529G>C	rs376263577	2e-05	67	ETFDH	exon	0.34	NA	Likely Pathogenic (PM1, PM2, PP2, PP3)
SIDS045	Chr11(GRCh37):g.71152460C>T	rs1248898751	4e-06	31	DHCR7	exon	homozygous	NA	Likely Pathogenic (PM2, PM5, PP2, PP3)
SIDS045	Chr7(GRCh37):g.117232642A>G	rs1800103	0.000702	93	CFTR	exon	0.47	Conflicting interpretations of pathogenicity​	Likely Pathogenic (PM1, PM2, PP2, PP3, PP5, BS3)
SIDS050	Chr19(GRCh37):g.41211057G>A	rs147603227	0.000453	39	COQ8B	exon	0.41	NA	Uncertain Significance (PM2, PP2, BP4)
SIDS052	Chr11(GRCh37):g.71145642A>G	rs541282653	0.000446	46	DHCR7	3'UTR	0.54	Uncertain significance​	Uncertain Significance (PM2, BP4)
SIDS061	Chr13(GRCh37):g.48547445T>C	rs141647723	0.000559	26	SUCLA2	exon	0.42	Uncertain significance​	Uncertain Significance (PM1, PM2, PP3)
SIDS062	Chr7(GRCh37):g.117251649T>G	rs150212784	0.000628	60	CFTR	exon	0.43	Pathogenic	Pathogenic (PM1, PM2, PM5, PP2, PP3, PP5)
SIDS062	Chr9(GRCh37):g.71688509A>G	rs144650893	0.000733	33	FXN	3'UTR	0.48	NA	Uncertain Significance (PM2, BP4)
SIDS064	Chr12(GRCh37):g.103232812T>C	rs565281224	3.2e-05	53	PAH	3'UTR	0.38	NA	Uncertain Significance (PM2, BP4)
SIDS065	Chr18(GRCh37):g.21119878C>T	rs528841924	3.2e-05	35	NPC1	exon	0.46	Uncertain significance​	Uncertain Significance (PM2, PP2, BP4)
SIDS065	NG_009378.1:g.171837C>G	rs760201400	0.00035	89	HTT	3'UTR	0.46	Uncertain significance​	Uncertain Significance (PM2, BP4)
SIDS066	Chr12(GRCh37):g.110017618G>A	rs76914224	0.000916	93	MVK	exon	0.41	Conflicting interpretations of pathogenicity	Uncertain Significance (PM2, PP2, BP4)
SIDS072	Chr7(GRCh37):g.117232470C>T	rs140455771	0.000284	36	CFTR	exon	0.36	Conflicting interpretations of pathogenicity	Likely Pathogenic (PM1, PM2, PP2, PP3)
SIDS073	Chr12(GRCh37):g.110972442_110972443del	rs765749072	9.6e-05	22	PPTC7	3'UTR	heterozygous	NA	Uncertain Significance (PM2, BP4)
SIDS073	NG_009378.1:g.171037C>T	rs557184045	9.6e-05	32	HTT	3'UTR	0.44	NA	Uncertain Significance (PM2, BP4)
SIDS073	Chr12(GRCh37):g.56664162_56664165del	rs746693509	0.000446	28	COQ10A	3'UTR	heterozygous	NA	Uncertain Significance (PP3, BS1)
SIDS087	Chr6(GRCh37):g.99365582A>G	rs201149065	5e-05	50	FBXL4	exon	0.32	Uncertain significance​	Uncertain Significance (PM2, PP2, PP3)
SIDS089	Chr16(GRCh37):g.2550377G>A	rs377448015	0.000196	55	TBC1D24	exon	0.49	Conflicting interpretations of pathogenicity	Uncertain Significance (PM1, PM2, PP2, BP4)
SIDS091	Chr7(GRCh37):g.117243764A>C	rs397508443	4e-06	82	CFTR	exon	0.34	Uncertain significance​	Likely Pathogenic (PM1, PM2, PP2, PP3)
SIDS093	Chr2(GRCh37):g.219525915C>T	rs377025174	6.4e-05	127	BCS1L	exon	0.5	Conflicting interpretations of pathogenicity	Uncertain Significance (PM2, PP2, PP3)
SIDS098	Chr12(GRCh37):g.56663988G>A	rs375511213	1.2e-05	52	COQ10A	exon	0.42	NA	Uncertain Significance (PM2, PP3)
SIDS098	Chr12(GRCh37):g.103231681T>C	rs554033919	0.000573	32	PAH	3'UTR	0.44	NA	Uncertain Significance (PM2, BP4)
SIDS100	Chr17(GRCh37):g.7127641C>T	rs371316167	4.8e-05	152	ACADVL	exon	0.49	Uncertain significance​	Likely Pathogenic (PM1, PM2, PP2, PP3)
SIDS100	Chr16(GRCh37):g.2551003_2551006dup	rs754558646	0.000181	65	TBC1D24	3'UTR	heterozygous	NA	Uncertain Significance (PM2, BP4)
SIDS100	Chr3(GRCh37):g.43407980A>G	rs1009967018	0.000255	131	ANO10	3'UTR	0.47	Uncertain significance​	Uncertain Significance (PM2, BP4)
SIDS102	Chr17(GRCh37):g.7120478T>C	rs763975299	0.000781	33	ACADVL	exon	0.33	Uncertain significance​	Uncertain Significance (PM2, PP2)
SIDS107	Chr6(GRCh37):g.99321938T>C	rs1171912329	3.2e-05	25	FBXL4	3'UTR	0.44	NA	Uncertain Significance (PM2, BP4)
SIDS117	Chr16(GRCh37):g.2551003_2551006dup	rs754558646	0.000181	54	TBC1D24	3'UTR	heterozygous	NA	Uncertain Significance (PM2, BP4)
SIDS118	Chr7(GRCh37):g.117232436del	rs397508353	4e-06	38	CFTR	exon	heterozygous	Pathogenic	Pathogenic (PVS1, PM2, PP5)
SIDS119	Chr12(GRCh37):g.110034859C>T	rs868683734	9.6e-05	63	MVK	3'UTR	0.43	NA	Uncertain Significance (PM2, BP4)
SIDS123	Chr18(GRCh37):g.21134854G>A	rs372445155	1.6e-05	89	NPC1	exon	0.47	Conflicting interpretations of pathogenicity	Pathogenic (PM1, PM2, PP2, PP3, PP5)
SIDS133	Chr16(GRCh37):g.2551003_2551006dup	rs754558646	0.000181	75	TBC1D24	3'UTR	heterozygous	NA	Uncertain Significance (PM2, BP4)
SIDS136	Chr11(GRCh37):g.110335080T>G	rs760120970	3.2e-05	29	FDX1	3'UTR	0.38	NA	Uncertain Significance (PM2, BP4)
SIDS142	Chr6(GRCh37):g.107533407T>G	rs763229733	8e-06	70	PDSS2	exon	0.44	NA	Uncertain Significance (PM2, PP3, BP1)
SIDS148	Chr16(GRCh37):g.2550985G>A	rs574998312	2.9e-05	117	TBC1D24	3'UTR	0.42	NA	Uncertain Significance (PM2, BP4)
SIDS148	Chr12(GRCh37):g.103237484G>A	rs62642937	0.000417	40	PAH	exon	0.43	Pathogenic	Pathogenic (PS3, PM1, PM2, PP2, PP3, PP5)
SIDS148	Chr12(GRCh37):g.103246701A>G	rs76212747	0.00046	92	PAH	exon	0.48	Pathogenic	Pathogenic (PS3, PM1, PM2, PM5, PP2, PP3, PP5)
SIDS150	Chr16(GRCh37):g.23536417T>C	rs753284821	9.5e-05	22	EARS2	3'UTR	0.45	NA	Uncertain Significance (PM2, BP4)
SIDS156	Chr16(GRCh37):g.2549403C>G	rs1387751971	1.1e-05	100	TBC1D24	exon	0.47	NA	Likely Pathogenic (PM1, PM2, PP2, PP3)
SIDS159	Chr12(GRCh37):g.56660781C>T	rs1032099144	3.2e-05	51	COQ10A	5'UTR	0.49	NA	Uncertain Significance (PM2, BP4)
SIDS164	Chr7(GRCh37):g.117144378C>T	rs143456784	0.00012	78	CFTR	exon	0.49	Uncertain significance​	Likely Pathogenic (PM1, PM2, PP2, PP3, PP5)
SIDS167	Chr1(GRCh37):g.227173027G>A	rs119468009	0.000128	103	COQ8A	exon	0.48	Uncertain significance​	Likely Pathogenic (PM2, PP2, PP3, PP5)
SIDS167	Chr19(GRCh37):g.10421057C>T	rs897162037	0.000191	50	FDX2	3'UTR	0.5	NA	Uncertain Significance (PM2, BP4)
SIDS167	Chr18(GRCh37):g.21166407G>C	rs553740667	0.000988	21	NPC1	5'UTR	0.43	Uncertain significance​	Uncertain Significance (PM2, BP4)
SIDS212	Chr4(GRCh37):g.84206197del	rs555187136	0.000797	24	COQ2	5'UTR	heterozygous	NA	Uncertain Significance (PM2, BP4)
SIDS216	Chr18(GRCh37):g.21125001C>T	rs76615690	0.000124	64	NPC1	exon	0.44	Conflicting interpretations of pathogenicity	Uncertain Significance (PM1, PM2, PP2, BP4)
SIDS219	Chr12(GRCh37):g.110034900G>C	rs1285975144	3.2e-05	35	MVK	3'UTR	0.49	NA	Uncertain Significance (PM2, BP4)
SIDS226	Chr18(GRCh37):g.21118614C>T	rs752728865	1.8e-05	93	NPC1	exon	0.46	Likely pathogenic​	Likely Pathogenic (PM1, PM2, PM5, PP2, BP4)
SIDS226	Chr3(GRCh37):g.43621871C>T	rs148873732	0.000163	92	ANO10	exon	0.43	Uncertain significance​	Uncertain Significance (PM2, BP4)
SIDS226	Chr3(GRCh37):g.43647257C>G	rs147605535	0.000269	234	ANO10	exon	0.43	Uncertain significance​	Uncertain Significance (PM2, PP3)
SIDS226	Chr3(GRCh37):g.43408082G>C	rs189148091	0.000542	53	ANO10	3'UTR	0.49	NA	Uncertain Significance (PM2, BP4)
SIDS227	Chr12(GRCh37):g.110973166_110973171del	rs1487066813	0.000191	32	PPTC7	3'UTR	heterozygous	NA	Uncertain Significance (PP3)
SIDS227	Chr7(GRCh37):g.140373726_140373727del	rs752504827	0.000198	106	ADCK2	exon	heterozygous	NA	Uncertain Significance (PVS1, PP3, BS1)
SIDS230	Chr7(GRCh37):g.117144378C>T	rs143456784	0.00012	74	CFTR	exon	0.38	Uncertain significance​	Likely Pathogenic (PM1, PM2, PP2, PP3, PP5)
SIDS231	Chr16(GRCh37):g.2551003_2551006dup	rs754558646	0.000181	49	TBC1D24	3'UTR	heterozygous	NA	Uncertain Significance (PM2, BP4)
SIDS236	Chr11(GRCh37):g.71145808T>C	rs548893003	0.000255	63	DHCR7	3'UTR	0.38	NA	Uncertain Significance (PM2, BP4)
SIDS239	Chr14(GRCh37):g.74430227_74430230del	rs767461897	0.000191	30	COQ6	3'UTR	heterozygous	NA	Uncertain Significance (PM2, BP4)
SIDS239	Chr14(GRCh37):g.78397973G>A	rs140999497	0.000298	84	ADCK1	exon	0.42	NA	Uncertain Significance (PP3)
a MAF, minor allele frequency according to the gnomAD database;
b HAF, heterozygous allele frequency;
c Color description for criteria met: red = evidence of pathogenic, green = evidence of benign.

## Sheet: Table S5
Table S5. SUD and SIDS cases with rare P/LP variants identified from different genesets.
Case ID	Geneset	gNomen	rsID	a MAF	Coverage	Gene	Location	b HAF	ClinVar interpretation	c Pathogenicity prediction	Ref
SUDS112	B	Chr7(GRCh37):g.117307052G>A	rs148783445	0.000376	75	CFTR	exon	0.48	Conflicting interpretations of pathogenicity​	Likely Pathogenic	this study
	A	Chr4(GRCh37):g.114264208C>G	.	0	51	ANK2	exon	0.41	NA	Likely Pathogenic	[20]
	A	Chr19(GRCh37):g.16601188dup	.	0	98	CALR3	exon	0.45	NA	Pathogenic	[20]
	A	Chr16(GRCh37):g.83948685C>A	.	0	112	MLYCD	exon	0.48	NA	Likely Pathogenic	[20]
SIDS045	B	Chr11(GRCh37):g.71152460C>T	rs1248898751	4e-06	31	DHCR7	exon	homozygous	NA	Likely Pathogenic	this study
	B	Chr7(GRCh37):g.117232642A>G	rs1800103	0.000702	93	CFTR	exon	0.47	Conflicting interpretations of pathogenicity​	Likely Pathogenic	this study
	C	Chr19(GRCh37):g.35524868C>T	rs369588692	0.000122	117	SCN1B	exon	0.46	Uncertain significance​	VUS4 (synonymous with Pathogenic)	[21]
SIDS091	B	Chr7(GRCh37):g.117243764A>C	rs397508443	4e-06	82	CFTR	exon	0.34	Uncertain significance​	Likely Pathogenic	this study
	C	Chr1(GRCh37):g.116244010T>C	rs200899037	4.38e-05	58	CASQ2	exon	0.35	Uncertain significance​	VUS3 (synonymous with Likely Pathogenic)	[21]
SIDS100	B/C	Chr17(GRCh37):g.7127641C>T	rs371316167	4.8e-05	152	ACADVL	exon	0.49	Uncertain significance​	Likely Pathogenic	this study
	B	Chr16(GRCh37):g.2551003_2551006dup	rs754558646	0.000181	65	TBC1D24	3'UTR	heterozygous	NA	Uncertain Significance	this study
	B	Chr3(GRCh37):g.43407980A>G	rs1009967018	0.000255	131	ANO10	3'UTR	0.47	Uncertain significance​	Uncertain Significance	this study
	C	Chr6(GRCh37):g.152647194C>T	rs139170018	0.000744	100	SCN10A	exon	0.45	Conflicting interpretations of pathogenicity​	VUS3 (synonymous with Likely Pathogenic)	[21]
SIDS156	B	Chr16(GRCh37):g.2549403C>G	rs1387751971	1.1e-05	100	TBC1D24	exon	0.47	NA	Likely Pathogenic	this study
	C	Chr6(GRCh37):g.152647194C>T	rs139170018	0.000744	81	SYNE1	exon	0.41	Conflicting interpretations of pathogenicity​	VUS3 (synonymous with Likely Pathogenic)	[21]
a MAF, minor allele frequency according to the gnomAD database;
b HAF, heterozygous allele frequency;
c Pathogenicity prediction based on the ACMG/AMP cassification (this study and [20]) or in-house scoring scheme ([21]).

## Sheet: Table S6
Table S6. P/LP or VUS variants identified in two or more SUD/SIDS cases.
Gene	rsID	ACMG/AMP cassification (Varsome v.10.1 criteria)	Case ID	Additional variants identified in the Genesets A and C	Age in weeks	a Gender	Ethnicity	b Infection prior to death	Vaccination prior to death	Sleeping in bed with parents	Prone sleeping positione	Nicotine exposure
CFTR	rs140455771	Likely Pathogenic (PM1, PM2, PP2, PP3)	SIDS030	No	7.97629	M	European	Yes	NA	No	NA	NA
		Likely Pathogenic (PM1, PM2, PP2, PP3)	SIDS072	No	9.97629	F	European	Yes	NA	No	Yes	Yes
CFTR	rs143456784	Likely Pathogenic (PM1, PM2, PP2, PP3, PP5)	SIDS164	No	27.1313	F	European	NA	NA	NA	NA	NA
		Likely Pathogenic (PM1, PM2, PP2, PP3, PP5)	SIDS230	No	11.2139	M	European	Yes	Yes	No	Yes	No
CFTR	rs1800120	Uncertain Significance (PM2, PP2, PP3, BP6)	SIDS029	ANO10: rs560234921; DCHS1: rs1477605753; TEMPO: rs141443652; SYNE2: rs181059522	29.1664	M	European	No	NA	Yes	NA	NA
CFTR	rs1800120	Uncertain Significance (PM2, PP2, PP3, BP6)	SUDS045	No	50 years	F	European	NA	NA	NA	NA	NA
TBC1D24	rs754558646	Uncertain Significance (PM2, BP4)	SIDS100	ACADVL: rs371316167; ANO10: rs1009967018; SCN10A: rs373347787; SYNE1: rs143842011	17.9526	F	European	No	Yes	No	NA	No
	rs754558646	Uncertain Significance (PM2, BP4)	SIDS117	DSP: rs1561689358; HADH: rs140413151	13.0359	M	European	No	Yes	No	NA	No
	rs754558646	Uncertain Significance (PM2, BP4)	SIDS133	FKRP: rs587780334	44.0243	F	European	Yes	Yes	No	Yes	No
	rs754558646	Uncertain Significance (PM2, BP4)	SIDS231	No	21.9044	F	European	NA	NA	No	No	Yes
HTT	rs779780620	Uncertain Significance (PM2, PP3, BP1)	SIDS023	PPTC7: rs755316894; SCN5A: rs199473233	17.3811	M	European	Yes	Yes	No	NA	Yes
HTT	rs779780620	Uncertain Significance (PM2, PP3, BP1)	SIDS032	ANK2: rs1454229259; AKAP9: rs199909093; NPC1: rs1428599096	10.893	M	European	Yes	NA	No	NA	NA
FDX2	rs897162037	Uncertain Significance (PM2, BP4)	SIDS002	No	8.15429	M	European	Yes	NA	No	NA	NA
FDX2	rs897162037	Uncertain Significance (PM2, BP4)	SIDS167	COQ8A: rs119468009; NPC1: rs553740667	20.4407	F	European	NA	NA	No	Yes	NA
a F, female; M, male;
b NA, not available.

## Sheet: Table S7
Table S7. Burden testing of rare exonic and UTR variants (MAF<0.001) identified in 45 SUD cases.
GENE	CASE_COUNT_HET	CASE_COUNT_CH	CASE_COUNT_HOM	CASE_TOTAL_AC	CONTROL_COUNT_HET	CONTROL_COUNT_HOM	CONTROL_TOTAL_AC	P_DOM	P_REC
HTT	5	1	0	6	0	0	0	1.77203e-16	0.000740729
BRAF	3	0	0	3	0	0	0	3.79747e-10	1
ADCK1	2	0	0	2	0	0	0	5.36495e-07	1
FDXR	2	0	0	2	0	0	0	5.36495e-07	1
SCN2A	2	0	0	2	0	0	0	5.36495e-07	1
CFTR	3	0	0	3	57	0	57	1.26166e-05	1
NPC1	2	0	0	2	23	0	23	0.000159212	1
COQ8A	2	0	0	2	34	0	34	0.000332615	1
PAH	2	0	0	2	51	0	51	0.000721726	1
COQ10A	1	0	0	1	0	0	0	0.000740729	1
COQ2	1	0	0	1	0	0	0	0.000740729	1
COQ4	1	0	0	1	0	0	0	0.000740729	1
COQ5	1	0	0	1	0	0	0	0.000740729	1
COQ6	1	0	0	1	0	0	0	0.000740729	1
PDSS2	1	0	0	1	0	0	0	0.000740729	1
POLG	2	0	0	2	126	1	128	0.00417233	1
BCS1L	1	0	0	1	34	0	34	0.0256088	1
ACADVL	1	0	0	1	83	0	83	0.0603867	1
CASE_COUNT_HET: Number of cases carrying heterozygous qualifying variants in a given gene;
CASE_COUNT_CH: Number of cases carrying potentially compound heterozygous qualifying variants in a given gene;
CASE_COUNT_HOM: Number of cases carrying homozygous qualifying variants in a given gene;
CASE_TOTAL_AC: Total allele count for a given gene in cases;
CONTROL_COUNT_HET: Approximate number of controls carrying heterozygous qualifying variants in a given gene;
CONTROL_COUNT_HOM: Number of controls carrying homozygous qualifying variants in a given gene;
CONTROL_TOTAL_AC: Total allele count for a given gene in controls;
P_DOM: p-value under the dominant model;
P_REC: p-value under the recessive model.

## Sheet: Table S8
Table S8. Burden testing of rare exonic and UTR variants (MAF<0.001) identified in 151 SIDS cases.
GENE	CASE_COUNT_HET	CASE_COUNT_CH	CASE_COUNT_HOM	CASE_TOTAL_AC	CONTROL_COUNT_HET	CONTROL_COUNT_HOM	CONTROL_TOTAL_AC	P_DOM	P_REC
NPC1	9	1	0	10	21	0	21	3.82908e-17	0.00248123
HTT	12	0	0	12	113	0	113	4.82973e-16	1
DHCR7	4	0	0	4	0	0	0	3.64181e-11	1
TBC1D24	4	0	0	4	0	0	0	3.64181e-11	1
COQ2	3	0	0	3	0	0	0	1.49742e-08	1
FBXL4	3	0	0	3	0	0	0	1.49742e-08	1
PPTC7	3	0	0	3	0	0	0	1.49742e-08	1
POLG	4	0	0	4	13	0	13	8.45234e-08	1
ANO10	7	1	0	10	152	2	156	1.78248e-07	0.00742535
PDSS2	4	0	0	4	28	0	28	1.24061e-06	1
BCS1L	3	0	0	3	8	0	8	2.43494e-06	1
MVK	5	1	0	6	87	0	87	3.63612e-06	0.00248123
PAH	4	0	0	4	40	0	40	4.57615e-06	1
ADCK5	2	0	0	2	0	0	0	6.11581e-06	1
COQ10A	2	0	0	2	0	0	0	6.11581e-06	1
COQ5	2	0	0	2	0	0	0	6.11581e-06	1
COQ7	2	0	0	2	0	0	0	6.11581e-06	1
EARS2	2	0	0	2	0	0	0	6.11581e-06	1
CFTR	6	0	0	6	187	2	191	1.01444e-05	1
ADCK1	4	0	0	4	58	0	58	1.81635e-05	1
FDX1	4	0	0	4	63	0	63	2.47174e-05	1
COQ8A	6	0	0	6	229	1	231	2.97317e-05	1
NDUFS4	2	0	0	2	6	0	6	0.000169573	1
ACADVL	4	0	0	4	136	0	136	0.000429661	1
SCN2A	4	0	0	4	182	3	188	0.00131418	1
BRAF	1	0	0	1	0	0	0	0.00248123	1
COQ6	1	0	0	1	0	0	0	0.00248123	1
ETFDH	1	0	0	1	0	0	0	0.00248123	1
FDXR	1	0	0	1	0	0	0	0.00248123	1
FXN	1	0	0	1	0	0	0	0.00248123	1
PDSS1	1	0	0	1	0	0	0	0.00248123	1
ETFB	2	0	0	2	36	0	36	0.00405466	1
SUCLA2	2	0	0	2	70	0	70	0.0139535	1
SUCLG1	1	0	0	1	5	0	5	0.0147959	1
APTX	1	0	0	1	31	0	31	0.0764388	1
COQ8B	1	0	0	1	75	0	75	0.172151	1
CASE_COUNT_HET: Number of cases carrying heterozygous qualifying variants in a given gene;
CASE_COUNT_CH: Number of cases carrying potentially compound heterozygous qualifying variants in a given gene;
CASE_COUNT_HOM: Number of cases carrying homozygous qualifying variants in a given gene;
CASE_TOTAL_AC: Total allele count for a given gene in cases;
CONTROL_COUNT_HET: Approximate number of controls carrying heterozygous qualifying variants in a given gene;
CONTROL_COUNT_HOM: Number of controls carrying homozygous qualifying variants in a given gene;
CONTROL_TOTAL_AC: Total allele count for a given gene in controls;
P_DOM: p-value under the dominant model;
P_REC: p-value under the recessive model.
